# Supplementary material for: Global lessons from local contexts: The evolution of biomedicine education in Spain
Source: PLoS One. 2025 Oct 27;20(10):e0335051. doi: 10.1371/journal.pone.0335051 (PMC12558551; doi:10.1371/journal.pone.0335051)
Supplement: S1 Table — (XLSX) [file pone.0335051.s001.xlsx]

## Sheet: Hoja1
University/Institution	Degree/Quality Agency	Web Link
Alcalá (C.A. Madrid)	Biología Sanitaria	https://www.uah.es/es/estudios/Grado-en-Biologia-Sanitaria
Alfonso X el Sabio (C.A. Madrid)	Biomedicina	https://www.uax.com/titulaciones/grado-en-biomedicina
ANECA	Agencia Nacional de Evaluación de la Calidad y Acreditación	https://aneca.sede.gob.es/
AQU Catalunya	Agència per a la Qualitat del Sistema Universitari de Catalunya	https://www.aqu.cat/ca/Universitats
Autònoma de Barcelona (Cataluña)	Ciencias Biomédicas	https://www-balan.uab.cat/web/estudiar/listado-de-grados/calidad/grado-en-cifras-1345467897057.html?param1=1231491113526
Barcelona (Cataluña)	Ciencias Biomédicas	https://web.ub.edu/es/web/estudis/w/grado-g1090
Camilo José Cela (C.A. Madrid)	Biomedicina	https://calidad.ucjc.edu/titulacion-en-cifras/grado-en-biomedicina/
Cantabria (Cantabria)	Ciencias Biomédicas	https://web.unican.es/centros/medicina/estudios-de-grado/grado-en-ciencias-biomedicas
Europea (C.A. Madrid)	Biomedicina	https://universidadeuropea.com/grado-biomedicina-madrid/
Francisco de Vitoria (C.A. Madrid)	Biomedicina	https://www.ufv.es/estudiar-grado-biomedicina-madrid/
Internacional de Catalunya (Cataluña)	Ciencias Biomédicas	https://www.uic.es/es/estudis-uic/medicina-y-ciencias-de-la-salud/grado-en-ciencias-biomedicas-biomedicina
Lleida (Cataluña)	Ciencias Biomédicas	https://biomedicina.udl.cat/ca/
Navarra (Navarra)	Bioquímica /Biomedicina	https://www.unav.edu/web/grado-en-bioquimica
Pompeu Fabra (Cataluña)	Biología Humana / Ciencias Biomédicas	https://www.upf.edu/web/graus/grau-ciencies-biomediques
Ramon Llull (Cataluña)	Biomedicina	https://www.url.edu/es/node/7669
San Jorge (Zaragoza)	Biomedicina	https://www.usj.es/estudios/grados/biomedicina
Sevilla (Andalucía)	Biomedicina Básica y Experimental	https://www.us.es/estudiar/que-estudiar/oferta-de-grados/grado-en-biomedicina-basica-y-experimental
València (C. Valenciana)	Bioquímica y Ciencias Biomédicas	https://www.uv.es/uvweb/grado-bioquimica-ciencias-biomedicas/es/grado-bioquimica-ciencias-biomedicas-1285935649549.html
Valladolid (Castilla-León)	Biomedicina y Terapias avanzadas	https://www.uva.es/export/sites/uva/2.estudios/2.03.grados/2.02.01.oferta/estudio/Grado-en-Biomedicina-y-Terapias-Avanzadas-00002/
Vic (Cataluña)	Biomedicina	https://www.uvic.cat/es/grado/biomedicina
