# Supplementary material for: Global lessons from local contexts: The evolution of biomedicine education in Spain
Source: PLoS One. 2025 Oct 27;20(10):e0335051. doi: 10.1371/journal.pone.0335051 (PMC12558551; doi:10.1371/journal.pone.0335051)
Supplement: S2 Table — (XLSX) [file pone.0335051.s002.xlsx]

## Sheet: Figure 1A
University	Degree	Academic Year's Initiation	Initiation year
Alcalá (C.A. Madrid)	Biología Sanitaria	2009-10	2009
Alfonso X el Sabio (C.A. Madrid)	Biomedicina	2020-21	2020
Autònoma de Barcelona (Cataluña)	Ciencias Biomédicas	2009-10	2009
Barcelona (Cataluña)	Ciencias Biomédicas	2009-10	2012
Camilo José Cela (C.A. Madrid)	Biomedicina	2023-24	2023
Cantabria (Cantabria)	Ciencias Biomédicas	2020-21	2020
Europea (C.A. Madrid)	Biomedicina	2021-22	2021
Francisco de Vitoria (C.A. Madrid)	Biomedicina	2016-17	2016
Internacional de Catalunya (Cataluña)	Ciencias Biomédicas	2018-19	2018
Lleida (Cataluña)	Ciencias Biomédicas	2009-10	2009
Navarra (Navarra)	Grado en Bioquímica	2009-10	2009
Pompeu Fabra (Cataluña)	Biología Humana	1998-99	1998
Ramon Llull (Cataluña)	Biomedicina	2022-23	2022
San Jorge (Zaragoza)	Biomedicina	2021-22	2021
Sevilla (Andalucía)	Biomedicina Básica y Experimental	2011-12	2011
València (C. Valenciana)	Bioquímica y Ciencias Biomédicas	2010-11	2010
Valladolid (Castilla-León)	Biomedicina y Terapias avanzadas	2021-22	2021
Vic (Cataluña)	Biomedicina	2022-23	2022

## Sheet: Figure 1B
University	Academic Year	Cut off
Alcalá	2021-22	12.77
Alcalá	2023-24	12.44
Alcalá	2024-25	12.077
Autònoma de Barcelona	2010-11	11.32
Autònoma de Barcelona	2011-12	11.35
Autònoma de Barcelona	2012-13	11.68
Autònoma de Barcelona	2013-14	11.802
Autònoma de Barcelona	2014-15	11.934
Autònoma de Barcelona	2015-16	12.206
Autònoma de Barcelona	2016-17	12.332
Autònoma de Barcelona	2017-18	12.33
Autònoma de Barcelona	2018-19	12.244
Autònoma de Barcelona	2019-20	12.39
Autònoma de Barcelona	2020-21	12.7
Autònoma de Barcelona	2021-22	12.78
Autònoma de Barcelona	2022-23	12.78
Autònoma de Barcelona	2023-24	12.414
Autònoma de Barcelona	2024-25	12.431
Barcelona	2010-11	11.19
Barcelona	2011-12	11.07
Barcelona	2012-13	11.42
Barcelona	2013-14	11.41
Barcelona	2014-15	11.54
Barcelona	2015-16	11.856
Barcelona	2016-17	11.84
Barcelona	2017-18	11.98
Barcelona	2018-19	11.898
Barcelona	2019-20	12.07
Barcelona	2020-21	12.37
Barcelona	2021-22	12.56
Barcelona	2022-23	12.54
Barcelona	2023-24	12.38
Barcelona	2024-25	12.304
Cantabria	2021-22	12.86
Cantabria	2022-23	12.787
Cantabria	2024-25	12.88
Lleida	2018-19	11.76
Lleida	2019-20	11.869
Lleida	2021-22	12.324
Lleida	2022-23	12.468
Lleida	2023-24	11.972
Lleida	2024-25	11.767
Pompeu Fabra	1998-99	7.25
Pompeu Fabra	1999-00	7.31
Pompeu Fabra	2000-01	7.76
Pompeu Fabra	2001-02	7.53
Pompeu Fabra	2002-03	7.74
Pompeu Fabra	2003-04	7.42
Pompeu Fabra	2004-05	7.32
Pompeu Fabra	2005-06	7.52
Pompeu Fabra	2006-07	7.67
Pompeu Fabra	2007-08	7.83
Pompeu Fabra	2008-09	8.15
Pompeu Fabra	2009-10	8.11
Pompeu Fabra	2010-11	11.11
Pompeu Fabra	2011-12	11.2
Pompeu Fabra	2012-13	11.52
Pompeu Fabra	2013-14	11.61
Pompeu Fabra	2014-15	11.716
Pompeu Fabra	2015-16	11.946
Pompeu Fabra	2016-17	12.062
Pompeu Fabra	2017-18	12.072
Pompeu Fabra	2018-19	11.976
Pompeu Fabra	2019-20	11.898
Pompeu Fabra	2020-21	12.35
Pompeu Fabra	2021-22	12.35
Pompeu Fabra	2022-23	12.366
Pompeu Fabra	2023-24	12.088
Pompeu Fabra	2024-25	11.823
Sevilla	2011-12	11.94
Sevilla	2012-13	11.98
Sevilla	2013-14	12.2
Sevilla	2014-15	12.49
Sevilla	2015-16	12.7
Sevilla	2016-17	12.78
Sevilla	2017-18	12.56
Sevilla	2018-19	12.97
Sevilla	2019-20	13.133
Sevilla	2020-21	13.336
Sevilla	2021-22	13.62
Sevilla	2022-23	13.296
Sevilla	2023-24	13.205
Sevilla	2024-25	13.5
València	2021-22	13.003
Valencia	2023-24	12.6
Valencia	2024-25	13.075
Valladolid	2021-22	12.88
Valladolid	2023-24	13.174
Valladolid	2024-25	13

## Sheet: Figure 1C
University	Academic Year	Student number
Alcalá	2021-22	354
Alcalá	2022-23	352
Alcalá	2023-24	350
Alfonso X el Sabio	2021-22	202
Alfonso X el Sabio	2022-23	180
Alfonso X el Sabio	2023-24	182
Autònoma de Barcelona	2021-22	240
Autònoma de Barcelona	2022-23	236
Autónoma de Barcelona	2023-24	232
Barcelona	2010-11	314
Barcelona	2011-12	393
Barcelona	2012-13	518
Barcelona	2013-14	560
Barcelona	2014-15	627
Barcelona	2015-16	633
Barcelona	2016-17	671
Barcelona	2017-18	647
Barcelona	2018-19	669
Barcelona	2019-20	653
Barcelona	2020-21	650
Barcelona	2021-22	619
Barcelona	2022-23	609
Barcelona	2023-24	621
Cantabria	2021-2022	81
Cantabria	2022-2023	122
Cantabria	2023-2024	150
Camilo José Cela	2023-2024	9
Europea	2023-2024	198
Francisco de Vitoria	2021-22	407
Francisco de Vitoria	2022-23	430
Francisco de Vitoria	2023-2024	525
Internacional de Catalunya	2018-19	35
Internacional de Catalunya	2019-20	83
Internacional de Catalunya	2020-21	73
Internacional de Catalunya	2021-22	228
Internacional de Catalunya	2022-23	46
Internacional de Catalunya	2023-24	295
Lleida	2018-19	160
Lleida	2019-20	159
Lleida	2021-22	163
Lleida	2022-23	162
Lleida	2023-24	179
Navarra	2009-10	85
Navarra	2010-11	154
Navarra	2011-12	216
Navarra	2012-13	281
Navarra	2013-14	288
Navarra	2014-15	281
Navarra	2015-16	289
Navarra	2016-17	294
Navarra	2017-18	293
Navarra	2018-19	308
Navarra	2019-20	319
Navarra	2020-21	315
Navarra	2021-22	330
Navarra	2022-23	362
Navarra	2023-24	356
Pompeu Fabra	1998-1999	67
Pompeu Fabra	1999-2000	126
Pompeu Fabra	2000-2001	186
Pompeu Fabra	2001-2002	244
Pompeu Fabra	2002-2003	298
Pompeu Fabra	2003-2004	294
Pompeu Fabra	2004-2005	298
Pompeu Fabra	2005-2006	302
Pompeu Fabra	2006-2007	312
Pompeu Fabra	2007-2008	311
Pompeu Fabra	2008-2009	298
Pompeu Fabra	2009-2010	292
Pompeu Fabra	2010-2011	293
Pompeu Fabra	2011-2012	285
Pompeu Fabra	2012-2013	234
Pompeu Fabra	2013-2014	231
Pompeu Fabra	2014-2015	221
Pompeu Fabra	2015-2016	231
Pompeu Fabra	2016-2017	233
Pompeu Fabra	2017-2018	220
Pompeu Fabra	2018-2019	207
Pompeu Fabra	2019-2020	215
Pompeu Fabra	2020-2021	218
Pompeu Fabra	2021-2022	220
Pompeu Fabra	2022-2023	214
Pompeu Fabra	2023-2024	222
Ramon Llull	2022-23	65
Ramon Llull	2023-2024	98
San Jorge	2023-2024	61
Sevilla	2011-12	48
Sevilla	2012-13	97
Sevilla	2013-14	147
Sevilla	2014-15	170
Sevilla	2015-16	166
Sevilla	2016-17	176
Sevilla	2017-18	185
Sevilla	2018-19	196
Sevilla	2019-20	193
Sevilla	2020-21	188
Sevilla	2021-22	197
Sevilla	2022-23	189
Sevilla	2023-24	200
València	2021-22	309
València	2022-23	272
Valencia	2023-24	261
Valladolid	2021-22	75
Valladolid	2022-23	92
Valladolid	2023-24	112
Vic	2022-23	62
Vic	2023-24	103

## Sheet: Figure 2
	U Vic						U Navarra						U Barcelona						U Cantabria						U Autonoma de Barcelona						U Sevilla						U Lleida						U Valladolid						U Ramon Llull
CURSO	Primer curso					CURSO	Primer curso					CURSO	Primer curso					CURSO	Primer curso					CURSO	Primer curso					CURSO	Primer curso					CURSO	Primer curso					CURSO	Primer curso					CURSO	Primer curso
PRIMERO	Trim/Sem	Asignatura	ECTS	Tipo (B/O)		PRIMERO	Trim/Sem	Asignatura	ECTS	Tipo (B/O)		PRIMERO	Trim/Sem	Asignatura	ECTS	Tipo (B/O)		PRIMERO	Trim/Sem	Asignatura	ECTS	Tipo (B/O)		PRIMERO	Trim/Sem	Asignatura	ECTS	Tipo (B/O)		PRIMERO	Trim/Sem	Asignatura	ECTS	Tipo (B/O)		PRIMERO	Trim/Sem	Asignatura	ECTS	Tipo (B/O)		PRIMERO	Trim/Sem	Asignatura	ECTS	Tipo (B/O)		PRIMERO	Trim/Sem
1	S1	Química	6	B		1	S1	Matemáticas	6	B		1	S1	Anatomía	6	B		1	S1	Bioestadística	6	B		1	S1	Genética	6	B		1	S1	Bioestadística	6	B		1	S1	FUNDAMENTOS FISIOCMATEMÁTICOS	6	B		1	S1	Anatomía Humana	9	B		1	S1
1	S1	Laboratorio de Bioquímica y Biología	6	B		1	S1	Química general	6	B		1	S1	Química	6	B		1	S1	Biofísica	6	B		1	S1	Biologia Celular	6	B		1	S1	Biología Celular	6	B		1	S1	BIOLOGÍA CELULAR	7.5	O		1	S1	Bioquímica y Biología Molecular I	9	B		1	S1
1	S1	Genética Humana	6	B		1	S1	Biología Celular e Histología	6	O		1	S1	Biología. Introducción a la Biomedicina	6	B		1	S1	Biología Celular y Tisular	6	B		1	S1	Estructura y función de Biomoléculas	6	B		1	S1	Física General y Biofísica	6	B		1	S1	QUÍMICA GENERAL Y ORGÁNICA	7.5	O		1	S1	Matemáticas	6	O		1	S1
1	S1	Biología Celular y Tisular	6	B		1						1	S1	Matemáticas. Aplicaciones a la Biomedicina	6	O		1	S1	Bioquímica Estructural y del Metabolismo	6	B		1	S1	Biofísica	6	B		1	S1	Genética	6	B		1	S1	BIOMQÍMICA ESTRUCTURAL	6	O		1	S1	Química	6	B		1	S1
1	S1	Integrated Project I	6	O		1	S2	Bioestadística	6	B		1	S1-S2*	Citología	6	B		1	S1	Química	6	B		1	S1	Química Orgánica	3	B		1	S1	Química General y Orgánica	6	B		1						1						1	S2
1						1	S2	Química física	6	O		1	S2-S2*	Biofísica	6	B		1						1						1						1	S2	HISTOLOGIA HUMANA	6	B		1						1
1	S2	Biofísica	6	B		1	S2	Organografía	6	B		1						1	S2	Anatomía	6	B		1	S2	Anatomía Humana: Aparato Locomotor	6	B		1	S2	Anatomía y Embriología Humana	6	B		1	S2	ANATOMÍA HUMANA	6	O		1						1
1	S2	Laboratorio de Química y Téscnicas Instrumentales	6	B		1	S2	Informática básica y técnicas bibliográficas	3	O		1	S2	Bioquímica	6	B		1	S2	Biología Molecular de la Célula	6	B		1	S2	Metabolismo de Biomoléculas	6	B		1	S2	Bioquímica Estructural	6	B		1	S2	BIOQUÍMICA METABÓLICA	6	O		1	S2	Biología Médica	9	B		1	S2
1	S2	Bioquímica	6	B		1	S2	Fundamentos de Biología	3	O		1	S2	Laboratorio e Instrumentación Biomédica	6	B		1	S2	Fisiología I	6	B		1	S2	Bioestadística y análisis de datos	6	B		1	S2	Fisiología General	6	B		1	S2	BIOLOGÍA CELULAR	6	B		1	S2	Bioquímica y Biología Molecular II	9	B		1	S2
1	S2	Molecular Genetics	6	B		1						1	S2	Histología y Organografía	6	O		1	S2	Histología de Órganos	6	O		1	S2	Histología y Fisiología General	6	O		1	S2	Genética Molecular	6	O		1	S2	FISIOLOGÍA HUMANA	9	O		1	S2	Física Médica	6	O		1	S2
1	S2	Integrated Project II	6	0		1	Anual	Física	6	B		1	S2	Estadística	6	B		1	S2	Inglés	6	B		1	S2	Fundamentos de Microbiología y Virología	3	O		1	S2	Microbiología	6	O		1						1	S2	Histología Médica	6	O		1	S2
1						1	Anual	Antropología	6	B		1						1						1						1						1						1						1	S3
1						1	Anual	Estructura y función biomoléculas	6	B		1						1						1	Anual	Laboratorio 1	6	O		1						1						1						1
1						1						1						1						1						1						1						1						1
1	Segundo curso					1	Segundo curso					1	Segundo curso					1	Segundo curso					1	Segundo curso					1	Segundo curso					1	Segundo curso					1	Segundo curso					1	Segundo curso
SEGUNDO	Trim/Sem	Asignatura	ECTS	Tipo (B/O)		SEGUNDO	Trim/Sem	Asignatura	ECTS	Tipo (B/O)		SEGUNDO	Trim/Sem	Asignatura	ECTS	Tipo (B/O)		SEGUNDO	Trim/Sem	Asignatura	ECTS	Tipo (B/O)		SEGUNDO	Trim/Sem	Asignatura	ECTS	Tipo (B/O)		SEGUNDO	Trim/Sem	Asignatura	ECTS	Tipo (B/O)		SEGUNDO	Trim/Sem	Asignatura	ECTS	Tipo (B/O)		SEGUNDO	Trim/Sem	Asignatura	ECTS	Tipo (B/O)		SEGUNDO	Trim/Sem
2	S1	Microbiología	6	B		2	S1	Fisiología General	6	O		2	S1	Biología Celular	6	O		2	S1	Ciencia y Sociedad	6	B		2	S1	Anatomía Humana: Órganos internos	6	B		2	S1	Anatomía e Histología de Órganos	7.5	B		2	S1	MICROBIOLOGÍA	9	B		2	S1	Bioestadística	7	O		2	S1
2	S1	Fisiología Humana I	6	B		2	S1	Química orgánica	6	B		2	S1	Genética Molecular	6	O		2	S1	Epidemiología	6	O		2	S1	Biología Molecular de la Célula	6	O		2	S1	Bioquímica de Metabolismo	6	B		2	S1	FISIOPATOLOGIA HUMANA	9	B		2	S1	Biomedicina, ética y derecho	3	O		2	S1
2	S1	Regulación del Metabolismo	6	O		2	S1	Genética	6	O		2	S1	Fisioloía Humana I	6	B		2	S1	Fisiología II	6	O		2	S1	Genética Humana	6	O		2	S1	Genética Humana	6	O		2	S1	PATOLOGÍA CELULAR Y MOLECULAR	6	B		2	S1	Fisiología Humana I	9	B		2	S1
2	S1	Omics Technologies	3	O		2	S1	Metabolismo y su regulación	6	B		2						2	S1	Fundamentos de Inmunología	6	O		2	S1	Histología de Sistemas	6	O		2	S1	Métodos Epidemiológicos	4.5	O		2	S1	GENÉTICA	6	O		2	S1	Gestión Sanitaria OB	3	O		2	S1
2	S1	Diseño Experimental, Bioestadística y Epidemiología	3	O		2						2	S1-S2*	Microbiología	6	O		2	S1	Ingeniería Genética	6	O		2						2						2						2	S1	Inmunología Humana	4.5	O		2	S1
2	S1	Integrated Project III	6	O		2	S2	Ingeniería genética	6	O		2	S2-S2*	Fisiología Humana II	6	B		2						2	S2	Estructura y Función del Sistema Nervioso	6	O		2	S2	Inmunología	6	O		2	S2	BIOÉTICA, ASPECTOS LEGALES EN CIENCIAS BIOMÉDICAS Y BASES PARA LA MANIPULACIÓN DE ANIMALES	6	O		2	S1	Introducción Investigación Clínica	3.5	O		2	S1
2						2	S2	Ampliación de Biología celular	6	O		2						2	S2	Biología del Desarrollo y Medicina Regenerativa	6	O		2	S2	Inmunología	6	O		2	S2	Técnicas Moleculares y Celulares	6	O		2	S2	BIOESTADÍSTICA	6	O		2						2
2	S2	Fisiología Humana II	6	B		2	S2	Fisiopatología	6	O		2	S2	Microbiología Clínica	6	O		2	S2	Fundamentos de Neurociencias	6	O		2	S2	Biología del Desarrollo y Teratogenia	6	O		2	S2	Tecnología y Análisis de Imágenes	6	O		2	S2	PROTEÓMICA E INGENIERÍA DE PROTEÍNAS	6	B		2	S2	Bioinformática	6	O		2	S2
2	S2	Señalización Celular y Regulación Génica	6	O		2	S2	Señalización celular	6	O		2	S2	Metabolismo	6	O		2	S2	Microbiología General	6	O		2						2	S2	Virología	6	O		2	S2	INMUNOLOGÍA	6	B		2	S2	Epidemiología General y Clínica	4.5	O		2	S2
2	S2	Virología	3	O		2						2	S2	Biología Celular de la Patología	6	B		2	S2	Patología Integrada I	6	O		2	Anual	Fisiología de Sistemas*	12	B		2						2	S2	INGENIERÍA GENÉTICA	6	B		2	S2	Fisiología Humana II	9	B		2	S2
2	S2	Datos Ómicos y Bioinformática I	3	O		2	Anual	Ética	6	B		2	S2	Genética. Análisis Genético	6	O		2	S2	Principios de Farmacología	6	O		2	Anual	Laboratorio 2	6	O		2	ANUAL	Fisiología Humana	12	O		2						2	S2	Genética Médica	4.5	O		2	S2
2	S2	Laboratorio de Cultivos Celulares	6	O		2	Anual	Métodos Instrumentales en Bioquimica y Biología Molecular I	6	O		2	S2	Nutrición	6	O		2						2						2						2						2	S2	Microbiología y Parasitología	6	B		2	S2
2	S2	Integrated Project IV	6	O		2						2						2						2						2						2						2						2	S2
2						2						2						2						2						2						2						2						2
2	Tercer curso					2	Tercer curso					2	Tercer curso					2	Tercer curso					2	Tercer curso					2	Tercer curso					2	Tercer curso					2	Tercer curso					2	Tercer curso
TERCERO	Trim/Sem	Asignatura	ECTS	Tipo (B/O)		TERCERO	Trim/Sem	Asignatura	ECTS	Tipo (B/O)		TERCERO	Trim/Sem	Asignatura	ECTS	Tipo (B/O)		TERCERO	Trim/Sem	Asignatura	ECTS	Tipo (B/O)		TERCERO	Trim/Sem	Asignatura	ECTS	Tipo (B/O)		TERCERO	Trim/Sem	Asignatura	ECTS	Tipo (B/O)		TERCERO	Trim/Sem	Asignatura	ECTS	Tipo (B/O)		TERCERO	Trim/Sem	Asignatura	ECTS	Tipo (B/O)		TERCERO	Trim/Sem
3	S1	Biología del Desarrollo	3	O		3	S1	Genética Molecular Humana	6	O		3	S1	Neurobiología	6	O		3	S1	Biología del Cáncer	6	O		3	S1	Anatomía Patológica	6	O		3	S1	Biología del Cáncer	6	O		3	S1	NEUROCIENCIA FUNDAMENTAL	9	B		3	S1	Genética Clínica	4.5	O		3	S1
3	S1	Bases Moleculares y Celulares de las Enfermedades	6	O		3	S1	Biosíntesis de macromoléculas y su regulación	6	O		3	S1	Endocrinología Molecular y Señalización Celular	6	O		3	S1	Farmacología Aplicada y Toxicología	6	O		3	S1	Microbiología Médica	6	O		3	S1	Farmacología General	6	O		3	S1	PATOLOGÍA VASCULAR	3	B		3	S1	Farmacología Básica	7	O		3	S1
3	S1	Ingeniería Genética	6	O		3	S1	Microbiología	6	O		3	S1	Bases Genéticas de las Enfermedades	6	O		3	S1	Genética	6	O		3	S1	Immunopatología	6	O		3	S1	Inmunopatología	6	O		3	S1	TÉCNICAS INSTRUMENTALES I: CULTIVOS CELULARES	3	B		3	S1	Fisiopatología General	6	O		3	S1
3	S1	Datos Ómicos y Bioinformática II	3	O		3	S1	Claves culturales (Core Curriculum)	3	O		3	S1	Virología**	6	O		3	S1	Microbiología Médica	6	O		3	S1	Bases Biológicas de la Patología**	12	O		3	S1	Organismos Modelo en Experimentación Biomédica	6	O		3	S1	BIOINFORMÁTICA Y BIOLOGÍA DE SISTEMAS	6	B		3	S1	Neurociencia aplicada	5	O		3	S1
3	S1	Cultivos Celulares e Ingeniería de Tejidos	6	O		3						3	S1	Psicobiología**	6	O		3	S1	Patología Integrada II	6	O		3						3						3	S1	CÁNCER 1	9	B		3	S1	Patología Morfoestructural y Molecular	7.5	O		3	S1
3	S1	Integrated Project V	6	O		3	S2	Patología molecular	6	O		3	S1	Inmunología	6	O		3						3	S2	Farmacología	6	O		3	S2	Farmacología Médica	6	O		3						3						3	S1
3						3	S2	Fisiología molecular	6	O		3						3	S2	Anatomía Patológica	6	O		3	S2	Genética Médica	6	O		3	S2	Neurobiología	6	O		3	S2	FARMACOLOGÍA	6	B		3	S2	Biología Celular del Cáncer	3	O		3
3	S2	Inmunología	6	O		3	S2	Inmunología	6	O		3	S1-S2*	Biología del Cáncer	6	O		3	S2	Bioinformática y Análisis de Datos Ómicos	6	O		3	S2	Bioinformática	6	O		3	S2	Técnicas ""ómicas"" y Bioinformática	6	O		3	S2	ENFERMEDADES DEL SISTEMA NERVIOSO	6	B		3	S2	Cell Therapy&Tissue Engineering	6	O		3
3	S2	Farmacología y Toxicología	6	O		3	S2	Bacteriología clínica	3	O		3	S1-S2*	Biología del Desarrollo	6	O		3	S2	Imagen Biomédica y Aplicaciones Terapéuticas	6	O		3	S2	Bioquímica Clínica	6	O		3						3	S2	CÁNCER 2	6	B		3	S2	Gene Therapy	5	O		3	S2
3	S2	Neurobiología y Enfermedades del Sistema Nervioso Central	3	O		3	S2	Virología	3	O		3						3	S2	Iniciación a la Investigación Biomédica	6	O		3	S2	Toxicología	3	O		3	ANUAL	Patología General	12	O		3						3	S2	Immunotherapy	6	O		3	S2
3	S2	Enfermedades del Sistema Endocrino	3	O		3	S2	Claves culturales (Core Curriculum)	3	O		3	S2	Farmacología	6	O		3	S2	Inmunopatología e Inmunoterapia	6	O		3						3						3						3	S2	Nanomedicina	5	O		3	S2
3	S2	Técnicas de Diagnóstico por la Imagen	3	O		3						3	S2	Fisiopatología	6	O		3						3	Anual	Principios de Epidemiología, Salud Pública y Bioética***	6	O		3						3						3	S2	Tecnologías Ómicas	5	O		3	S2
3	S2	Clinical Genomics	3	O		3	Anual	Métodos InstrumentalesBioquímica y Biología Molecular II	6	O		3	S2	Bioinformática**	6	O		3						3						3						3						3						3	S2
3	S2	Integrated Project VI	6	O		3						3	S2	Patología Molecular**	6	O		3						3						3						3						3						3	S2
3						3						3						3						3						3						3						3						3	S2
3						3						3						3						3						3						3						3						3
3	Cuarto curso					3	Cuarto curso					3	Cuarto curso					3	Cuarto curso					3	Cuarto curso					3	Cuarto curso					3	Cuarto curso					3	Cuarto curso					3	Cuarto curso
CUARTO	Trim/Sem	Asignatura	ECTS	Tipo (B/O)		CUARTO	Trim/Sem	Asignatura	ECTS	Tipo (B/O)		CUARTO	Trim/Sem	Asignatura	ECTS	Tipo (B/O)		CUARTO	Trim/Sem	Asignatura	ECTS	Tipo (B/O)		CUARTO	Trim/Sem	Asignatura	ECTS	Tipo (B/O)		CUARTO	Trim/Sem	Asignatura	ECTS	Tipo (B/O)		CUARTO	Trim/Sem	Asignatura	ECTS	Tipo (B/O)		CUARTO	Trim/Sem	Asignatura	ECTS	Tipo (B/O)		CUARTO	Trim/Sem
4	S1	Cancer Biology	6	O		4	S1	Gestión y competencias profesionales	3	O		4	S1	Diseño Experimental y Análisis de Datos	6	O		4	S1	Propiedad Industrial y Creación de Empresas	6	O		4	Anual	Trabajo Final de Grado	6	O		4	Indicar T1 o S1					4	S1	ENVEJECIMIENTO	6	B		4	S1	Biofármacos	6	O		4	S1
4	S1	Enfermedades Cardiovasculares y del Sistema Respiratorio	3	O		4	S1	Farmacología y Toxicología	6	O		4	S1	Bioquímica Analítica y Análisis Clínico	6	O		4						4						4	S1	Bioética y Transferencia del Conocimiento	6	O		4	S1	ESTRÉS EN SISTEMAS BIOLÓGICOS	6	B		4	S1	Biomateriales	6	O		4	S1
4	S1	Bioética	3	O		4	S1	Bioquímica clínica	6	O		4	S1	Técnicas de Diagnóstico y de Imagen	6	O		4	S2	Practicum	18	O		4						4	S1	Desarrollo y Tecnología de Medicamentos	6	O		4	S1	TÉCNICAS INSTRUMENTALES II	6	B		4	S1	Cancer directed therapies	3	O		4	S1
4	S1-S2	Prácticas Externas	6	O		4	S1	Deontología	3	O		4	S1	Regulación del Metabolismo**	6	O		4	S2	Trabajo Fin de Grado	6	O		4						4	S1	Terapia Génica y Celular	6	O		4						4	S1	Ensayos Clínicos	3	O		4	S1
4	S1-S2	Trabajo de Fin de Grado	12	O		4						4	S1	Toxicologia y Salud Pública**	6	O		4						4						4						4	S2	PRÁCTICUM	24	B		4	S1	Patógenos emergentes y6 reemergentes: One Health	6	O		4	S1
4						4	S2	Biología computacional	6	O		4	S1	Estategias Terapéuticas**	6	O		4						4						4	S2	Prácticas Tuteladas	18	O		4	S2	TRABAJO DE FIN DE GRADO	6	B		4	S1	Optativas	6	OPTATIVAS		4	S1
4						4	S2	Estructura de macromoléculas	6	O		4						4						4						4	S2	Trabajo Fin de Grado	12	O		4						4						4
													S2	Prácticum I	6	O																											S2	Trends in Biomedical Research	3	O			S2
							Anual	Trabajo Fin de Grado	15	O			S2	Prácticum II	6	O																											S2	Laboratorio de Investigación Biomédica I	6	PRACT EXT			S2
													S2	Trabajo de Fin de Grado (TG)	12	O																											S2	Trabajo de Fin de Grado	9	TFG			S2
																																											S2	Optativas	12	OPTATIVAS			S2
	Optativas						Optativas						Optativas						Optativas
Curso	Trim/Sem	Asignatura	ECTS	Tipo		Curso	Trim/Sem	Asignatura	ECTS	Tipo (B/O)		Curso	Trim/Sem	Asignatura	ECTS	Tipo (B/O)		Curso	Trim/Sem	Asignatura	ECTS	Tipo (B/O)		Curso	Curso	Trim/Sem	Asignatura	ECTS		Curso	Curso	Trim/Sem	Asignatura	ECTS		Curso	Curso	Trim/Sem	Asignatura	ECTS		Curso	Curso	Trim/Sem	Asignatura	ECTS
4	S1 ó S2	Bioingeniería y Dispositivos Médicos	6	OP		3-4	S2	Cálculo numérico	6	Op		4	S1	Aplicaciones de la Resonáncia Magnética en el Estudio de los Trastornos Cognitivos	3	Op		4	S1	Biología Estructural e Ingeniería de Proteínas	6	Op		4	S1	Tecnología de la Reproducción	6	Op		3	S2	Ingeniería Biomédica	6	Op		3	S2	BIOQUÍMICA CLÍNICA	6	Op		4	S1	Animal Models of Disease	6	Op
4	S1 ó S2	Proteómica	6	OP		3-4	S1	Bioingeniería	3	Op		4	S1	Aprendiendo a ser Genetista	3	Op		4	S1	Biomateriales y Nanomedicina	6	Op		4	S1	Biofísica de Membranas	6	Op		3	S2	Nutrición	6	Op		3	S2	BIOLOGÍA DEL DESARROLLO Y MEDICINA REGENERATIVA	6	Op		4	S1	Cell and Molecular Physiology	3	Op
4	S1 ó S2	Nutrición Molecular	6	OP		3-4	S1	Citogenética Humana	3	Op		4	S1	Ciencias Biomédicas y Empresa. Del Conocimiento a la Indústria.	3	Op		4	S1	Diseño y Producción de Fármacos	6	Op		4	S1	Control de la Expresión Génica en Eucariotas	6	Op		4	S1	Biofármacos	6	Op		3	S2	MODELIZACIÓN MATEMÁTICA Y ESTADÍSTICA DE PROCESOS BIOLÓGICOS (BIOMODELOS)	6	Op		4	S1	Inteligencia artificial en Biomedicina	3	Op
4	S1 ó S2	Reproducción Humana	6	OP		3-4	S1	Bioquímica y metabolismo vegetal	3	Op		4	S1	Conocimientos sobre Vacunas	3	Op		4	S1	Genética Aplicada y Medicina Personalizada	6	Op		4	S1	Inmunología de las enfermedades Infecciosas	6	Op		4	S1	Epigenética	6	Op		3	S2	MICROBIOLOGÍA AVANZADA	6	Op		4	S1	Gestión de Proyectos de Investigación	3	Op
4	S1 ó S2	Epigenética Aplicada	6	OP		4	S1	Data Analysis	3	Op		4	S1	Curso Práctico Intensivo en Investigación Biomédica	3	Op		4	S1	Modelos Experimentales de Enfermedades	6	Op		4	S1	Neuroquímica	6	Op		4	S1	Nanomedicina	6	Op		4	S1	JOURNAL CLUB FOR BIOMEDICAL STUDENTS	3	Op		4	S2	Bioquímica y Análisis Clínicos	3	Op
4	S1 ó S2	Emerging and Re-emerging Infections	6	OP		4	S1	Biotecnología vegetal	3	Op		4	S1	Ejercicio en la Salud y la Enfermedad	3	Op		4	S1	Neurociencias Aplicadas	6	Op		4	S1	Historia de la Biología	6	Op		4	S1	Tecnología de la Reproducción Humana	6	Op		4	S1	BIOLOGÍA SINTÉTICA EN BIOMEDICINA	6	Op		4	S2	Epigenética en Medicina	3	Op
4	S1 ó S2	Systems Medicine	6	OP		3-4	S2	Elementos de programación	3	Op		4	S1	El Reproductor	3	Op		4	S1	Nutrición, Salud y Enfermedad	6	Op		4	S1	Biología Humana	6	Op								4	S1	GENÉTICA HUMANA	6	Op		4	S2	Farmacogenética y Farmacogenómica	3	Op
4	S1 ó S2	Nanomedicina	6	OP		4	S1	Biología celular del desarrollo	3	Op		4	S1	Epidemiología	6	Op		4	S2	Ingeniería Biomédica	6	Op		4	S1	Genética y Reproducción	3	Op								4	S1	BIOEMPRESA	3	Op		4	S2	Ingeniería Biomédica	6	Op
4	S1 ó S2	Bioscience and Business	6	OP		4	S1	Biología del cáncer	3	Op		4	S1	Escritura Científica Eficiente	3	Op								4	S1	Economía y Gestión de Empresa	4	Op								4	S1	MEDICINA FORENSE	3	Op		4	S2	Laboratorio de Investigación Biomédica II	6	Op
4	S1 ó S2	Prácticas Externas Optativas	6	OP		4	S1	Evolución	3	Op		4	S1	Farmacología de Investigación e Innovación	3	Op								4	S2	Animales Transgénicos	6	Op
						4	S1	Biotecnología microbiana	3	Op		4	S1	Inmunología Clínica	6	Op								4	S2	Biología Molecular del Cáncer	6	Op
						4	S2	Parasitología clínica	3	Op		4	S1	Investigación Médica Translacional en Oncología	3	Op								4	S2	Antropología Forense	3	Op
						3-4	S2	Genomics	3	Op		4	S1	Patología Molecular de las Enfermedades Infecciosas	6	Op								4	S2	Citogenética	6	Op
						3-4	S1	Diseño Experimental	6	Op		4	S1	Toxicología en Investigación Básica y Aplicada	3	Op								4	S2	Genética del Cáncer y oncología	6	Op
						3-4	Anual	Scientific Research Skills (RTP)	3	Op		4	S2	Diseño de Proyectos de Investigación	3	Op								4	S2	Nanobiotecnología	6	Op
						3-4	S1/S2	Prácticas en Empresa	3	Op		4	S2	Enfermedades Genéticas	6	Op								4	S2	Terapia Génica y Celular	6	Op
												4	S2	Neurogenética del Comportamiento	3	Op								4	S2	Fisiología Aplicada	6	Op
												4	S2	Patologías Neurológicas	6	Op								4	S2	Nutrición y Dietética Humana	6	Op
												4	S2	Terapia Celular y Génica	6	Op									S2	Fisiología de la Conducta	6	Op
																									Anual	Prácticas Académicas Externas	12	Op
[truncated: 48 more columns]

## Sheet: Figure 3A
University	Academic Year	International students received
		[%]
Alcalá	2021-22	0
Alcalá	2023-24	2
Alfonso X el Sabio	2021-22	0.5
Alfonso X el Sabio	2023-24	1
Autònoma de Barcelona	2021-22	1
Barcelona	2010-11	3.5
Barcelona	2011-12	2.29
Barcelona	2012-13	2.32
Barcelona	2013-14	2.32
Barcelona	2014-15	3.03
Barcelona	2015-16	2.69
Barcelona	2016-17	3.13
Barcelona	2017-18	3.09
Barcelona	2018-19	2.99
Barcelona	2019-20	2.91
Barcelona	2020-21	2.77
Barcelona	2021-22	3.23
Barcelona	2022-23	3.45
Barcelona	2023-24	2.74
Cantabria	2021-2022	15.5
Francisco de Vitoria	2021-22	0.7
Internacional de Catalunya	2021-22	2.19
Lleida	2018-19	3.125
Lleida	2019-20	3.77
Lleida	2021-22	3.967
Lleida	2022-23	3.7
Lleida	2023-24	2.79
Navarra	2009-10	1.18
Navarra	2010-11	2.6
Navarra	2011-12	3.24
Navarra	2012-13	3.91
Navarra	2013-14	3.47
Navarra	2014-15	3.56
Navarra	2015-16	3.81
Navarra	2016-17	5.1
Navarra	2017-18	6.83
Navarra	2018-19	5.84
Navarra	2019-20	7.84
Navarra	2020-21	5.08
Navarra	2021-22	7.57
Navarra	2022-23	10.77
Navarra	2023-24	8.99
Pompeu Fabra	2001-2002	0.82
Pompeu Fabra	2003-2004	0.34
Pompeu Fabra	2005-2006	0.66
Pompeu Fabra	2006-2007	0.64
Pompeu Fabra	2007-2008	1.28
Pompeu Fabra	2008-2009	0.335
Pompeu Fabra	2009-2010	0.34
Pompeu Fabra	2011-2012	1.05
Pompeu Fabra	2012-2013	1.71
Pompeu Fabra	2013-2014	1.73
Pompeu Fabra	2014-2015	1.8
Pompeu Fabra	2015-2016	3.4
Pompeu Fabra	2016-2017	2.57
Pompeu Fabra	2017-2018	3.18
Pompeu Fabra	2018-2019	3.38
Pompeu Fabra	2019-2020	3.7
Pompeu Fabra	2020-2021	3.2
Pompeu Fabra	2021-2022	2.7
Pompeu Fabra	2022-2023	3.3
Pompeu Fabra	2023-2024	5.9
Sevilla	2013-14	1
Sevilla	2014-15	2
Sevilla	2015-16	5
Sevilla	2016-17	1
Sevilla	2017-18	4
Sevilla	2018-19	4
Sevilla	2019-20	2
Sevilla	2020-21	2
Sevilla	2021-22	6
Sevilla	2022-23	7
València	2021-22	4
Vic	2022-23	0
Vic	2023-24	0

## Sheet: Figure 3B
University	Academic Year	International Institutions
Alcalá	2021-22	65
Alcalá	2023-24	24
Alfonso X el Sabio	2021-22	4
Alfonso X el Sabio	2023-24	3
Barcelona	2019-2020	19
Barcelona	2023-2024	18
Cantabria	2021-2022	5
Francisco de Vitoria	2021-22	1
Internacional de Catalunya	2021-22	20
Navarra	2009-10	25
Navarra	2010-11	17
Navarra	2011-12	17
Navarra	2012-13	19
Navarra	2013-14	18
Navarra	2014-15	18
Navarra	2015-16	20
Navarra	2016-17	20
Navarra	2017-18	23
Navarra	2018-19	26
Navarra	2019-20	50
Navarra	2020-21	50
Navarra	2021-22	50
Navarra	2022-23	50
Navarra	2023-24	50
Pompeu Fabra	2001-2002	2
Pompeu Fabra	2003-2004	1
Pompeu Fabra	2005-2006	1
Pompeu Fabra	2006-2007	2
Pompeu Fabra	2007-2008	4
Pompeu Fabra	2008-2009	1
Pompeu Fabra	2009-2010	1
Pompeu Fabra	2011-2012	3
Pompeu Fabra	2012-2013	3
Pompeu Fabra	2013-2014	5
Pompeu Fabra	2014-2015	4
Pompeu Fabra	2015-2016	5
Pompeu Fabra	2016-2017	5
Pompeu Fabra	2017-2018	5
Pompeu Fabra	2018-2019	6
Pompeu Fabra	2019-2020	6
Pompeu Fabra	2020-2021	1
Pompeu Fabra	2021-2022	17
Pompeu Fabra	2022-2023	8
Pompeu Fabra	2023-2024	10
Sevilla	2015-16	2
Sevilla	2016-17	2
Sevilla	2017-18	2
Sevilla	2018-19	8
Sevilla	2019-20	4
Sevilla	2020-21	5
Sevilla	2021-22	5
Sevilla	2022-23	12
Sevilla	2023-24	8
València	2021-22	4
Vic	2023-24	13

## Sheet: Figure 4
University	Academic Year	Graduation Rate
Pompeu Fabra	1999-2000	92.7
Pompeu Fabra	2000-2001	87.1
Pompeu Fabra	2001-2002	81
Pompeu Fabra	2002-2003	89.23
Pompeu Fabra	2003-2004	91.93
Pompeu Fabra	2004-2005	91.8
Pompeu Fabra	2005-2006	76.19
Pompeu Fabra	2006-2007	84.29
Pompeu Fabra	2007-2008	66.67
Pompeu Fabra	2008-2009	75.41
Navarra	2009-2010	78.82
Pompeu Fabra	2009-2010	72.13
Navarra	2010-2011	71.43
Pompeu Fabra	2010-2011	73.24
Navarra	2011-2012	76.32
Pompeu Fabra	2011-2012	62.32
Navarra	2012-2013	77.5
Pompeu Fabra	2012-2013	46.03
Navarra	2013-2014	72.41
Pompeu Fabra	2013-2014	41.18
Lleida	2014-2015	77.3
Navarra	2014-2015	67.65
Pompeu Fabra	2014-2015	65.22
Navarra	2015-2016	68.75
Pompeu Fabra	2015-2016	58.33
Sevilla	2015-2016	85.42
Lleida	2016-2017	56.4
Navarra	2016-2017	80.22
Pompeu Fabra	2016-2017	58.46
Sevilla	2016-2017	65.31
Lleida	2017-2018	73.9
Navarra	2017-2018	75.32
Pompeu Fabra	2017-2018	63.16
Sevilla	2017-2018	72
Lleida	2018-2019	75.5
Navarra	2018-2019	84.29
Pompeu Fabra	2018-2019	55.93
Sevilla	2018-2019	71.43
Navarra	2019-2020	68.75
Pompeu Fabra	2019-2020	53.03
Sevilla	2019-2020	81.25
Barcelona	2020-2021	80.86
Navarra	2020-2021	80.22
Pompeu Fabra	2020-2021	66.15
Sevilla	2020-2021	84
Alcalá	2021-2022	71.89
Autònoma de Barcelona	2021-2022	62
Barcelona	2021-2022	82.39
Francisco de Vitoria	2021-2022	70
Lleida	2021-2022	73.9
Navarra	2021-2022	75.32
Pompeu Fabra	2021-2022	63.16
Sevilla	2021-2022	75.00
València	2021-2022	81.08
Alcalá	2022-2023	79.79
Barcelona	2022-2023	82.39
Internacional de Catalunya	2022-2023	94
Navarra	2022-2023	84.29
Pompeu Fabra	2022-2023	69.23
Sevilla	2022-2023	81.13

## Sheet: Figure 5
University	Academic Year	Employment Rate [%]	Employment Rate in Biomedicine [%]
Pompeu Fabra	2004-05	83.8	66.7
Pompeu Fabra	2007-08	91.7	77.8
Pompeu Fabra	2010-11	83.3	82.1
Sevilla	2013-14		95
Pompeu Fabra	2013-14	95.8	87
Barcelona	2014-15	83.9	83.9
Sevilla	2014-15		90.1
Lleida	2015-16	100	85.7
Navarra	2015-16	95	89
Sevilla	2015-16		82.2
Alcalá	2016-17	88.24
Barcelona	2016-17	87.5	90
Lleida	2016-17	100
Navarra	2016-17	90.1	89
Pompeu Fabra	2016-17	90.5	70
València	2016-17	85.7
Sevilla	2016-17	21.7	81.7
Barcelona	2017-18	87.5	87.5
Lleida	2017-18	100
Navarra	2017-18	82.2	89.7
Pompeu Fabra	2017-18	90.5
Sevilla	2017-18	37
Autònoma de Barcelona	2018-19	87.1
Navarra	2018-19	81.7	81.4
Sevilla	2018-19	62.5	92.1
Navarra	2019-20	94.03	92
Pompeu Fabra	2019-20	86.5	78
Sevilla	2019-20	56.82	85.7
Francisco de Vitoria	2020-21	72
Barcelona	2020-21	87.3	87.3
Navarra	2020-21	92.1	89
Sevilla	2020-21	56.41	94.03

## Sheet: Gender Distribution
University	Males	Females	Total	Males (%)	Females (%)	Total (%)
Pompeu Fabra	17	59	76	22.3684	77.6316	100
Barcelona	28	147	175	16	84	100
Navarra	40	100	140	28.5714	71.4286	100
